# Supplementary material for: Detection rate of contrast-enhanced brain magnetic resonance imaging in patients with cognitive impairment
Source: PLoS One. 2023 Aug 7;18(8):e0289638. doi: 10.1371/journal.pone.0289638 (PMC10406288; doi:10.1371/journal.pone.0289638)
Supplement: S1 File — (XLSX) [file pone.0289638.s002.xlsx]

## Sheet: Sheet1
	Sex	Age	Final 1: meningioma 2: metastasis	reason for enhanced MR 1: incidental 2: known mass	1: only visible on CE 0: visible on NCE	maximal size (cm)	Sx	Treatment or FU 1.1: surgery 1.2: GKRS or RT 1.3: CTx 1.4: medication 2: F/U CT 3: F/U MR	Location			Figure
	F	64	1	1	1	1	0	0	left frontal convexity		convexity	**
	F	64	1	1	1	0.8	0	0	right parietal convexity		convexity	***
	F	55	1	1	0	2	0	1.2	frontal flax.		falx
	F	77	1	1	1	1.2	0	0	right sphenoid ridge		central
	F	74	1	1	0	4	0	2	left sphenoid ridge		central
	M	89	2	1	1	2	1	0	left parietal lobe
	M	61	1	1	0	6.8	0	1.1	right parietotemporal		tentorial
	M	64	1	1	0	0.8	0	0	left frontal convexity		convexity
	F	76	1	1	1	0.9	0	0	left parasagittal parietal convexity		falx
	F	67	1	1	0	1.6	0	0	left frontal convexity		convexity
	M	87	1	1	1	5	1	3	right superior frontal convexity		convexity
	M	76	2	1	1	5	1	1.2	right parietal cortex.
	F	59	1	1	1	0.7	0	0	right frontal convexity		convexity
	F	62	1	1	1	3.8	0	3	left frontal convexity		convexity
	F	68	1	1	0	2	0	1.2	left parietal convexity		convexity
	F	80	2	1	1	leptomeningeal seeding	1	1.3	Newly developed irregular nodular enhancing lesion along the falx, parasaggital frontopareital sulci, both frontoparietal sulci, cerebellar tentorium, and cerebellar sulci. ----> r/o leptomeningeal seeding.
	F	56	1	1	1	1	0	0	left high frontal falx		falx
	M	73	1	1	0	1.8	0	1.1	tuberculum sellae		tuberculum sellae
	F	83	1	1	1	1.2	0	0	left petrous bone		petrous
	F	79	1	1	1	2.2	0	0	left frontal convexity		convexity
	F	67	1	1	0	3	0	1.2	left cerebellopontine angle		petrous
	F	79	1	1	1	1.3	0	0	left sphenoid ridge and tuberculum sellae	#2	central_sphenoid ridge and tuberculum sellae
	F	76	1	1	0	1.5	0	0	left cerebellar convexity		convexity
	F	60	1	1	1	0.7	0	3	right frontal convexity		convexity
	M	80	1	1	1	1	0	0	left frontal convexity		convexity
	M	79	1	1	1	0.5	0	0	left parietal convexity		convexity
	F	63	1	1	0	1.3	0	0	right temporal, frontal and parietal	#3	convexities
	F	71	2	1	1	3	0	1.3	Multifocal tiny enhancing lesions in right frontal and right parietal lobes, and both cerebellar hemispheres.			***
	M	77	2	1	0	4	1	0	left basal ganglia
	M	77	2	1	0	6.3	1	1.1	left frontal convexity		convexity

## Sheet: Sheet2
Sex	Age	Final 1: meningioma	1: only visible on CE 0: visible on NCE	maximal size (cm)	Sx	Treatment or FU 1.1: surgery 1.2: GKRS or RT 1.3: CTx 1.4: medication 2: F/U CT 3: F/U MR	Location
F	64	1	1	1	0	0	left frontal convexity		supra	convexity
F	64	1	1	0.8	0	0	right parietal convexity		supra	convexity
F	55	1	0	2	0	1.2	frontal falx.		supra	falx
F	77	1	1	1.2	0	0	right sphenoid ridge		supra	central
F	74	1	0	4	0	2	left sphenoid ridge		supra	central
M	61	1	0	6.8	0	1.1	right parietotemporal		tentorial	tentorial
M	64	1	0	0.8	0	0	left frontal convexity		supra	convexity
F	76	1	1	0.9	0	0	left parasagittal parietal convexity		supra	falx
F	67	1	0	1.6	0	0	left frontal convexity		supra	convexity
M	87	1	1	5	1	3	right superior frontal convexity		supra	convexity
F	59	1	1	0.7	0	0	right frontal convexity		supra	convexity
F	62	1	1	3.8	0	3	left frontal convexity		supra	convexity
F	68	1	0	2	0	1.2	left parietal convexity		supra	convexity
F	56	1	1	1	0	0	left high frontal falx		supra	falx
M	73	3	0	1.8	0	1.1	tuberculum sellae			tuberculum sellae
F	83	1	1	1.2	0	0	left petrous bone		infra	petrous
F	79	1	1	2.2	0	0	left frontal convexity		supra	convexity
F	67	1	0	3	0	1.2	left cerebellopontine angle		infra	petrous
F	79	1	1	1.3	0	0	left sphenoid ridge and tuberculum sellae	2개	supra	central_sphenoid ridge and tuberculum sellae
F	76	1	0	1.5	0	0	left cerebellar convexity		infra	convexity
F	60	1	1	0.7	0	3	right frontal convexity		supra	convexity
M	80	1	1	1	0	0	left frontal convexity		supra	convexity
M	79	1	1	0.5	0	0	left parietal convexity		supra	convexity
F	63	1	0	1.3	0	0	right temporal, frontal and parietal	3개	supra	convexities
M	77	1	1	6.3	1	1.1	left frontal convexity			convexity
